# Supplementary material for: Do Mass Spectrometry-Derived Metabolomics Improve the Prediction of Pregnancy-Related Disorders? Findings from a UK Birth Cohort with Independent Validation
Source: Metabolites. 2021 Aug 10;11(8):530. doi: 10.3390/metabo11080530 (PMC8399752; doi:10.3390/metabo11080530)
Supplement: Supplementary file 1 [file metabolites-11-00530-s001.zip]

Archive with 3 entries (2 files):
- metabolites-1282529-SI/
- metabolites-1282529-SI/Mass_spec_prediction_supplementary.xlsx
- metabolites-1282529-SI/Supplementary_figures.pdf
