# Supplementary material for: Do Mass Spectrometry-Derived Metabolomics Improve the Prediction of Pregnancy-Related Disorders? Findings from a UK Birth Cohort with Independent Validation
Source: Metabolites. 2021 Aug 10;11(8):530. doi: 10.3390/metabo11080530 (PMC8399752; doi:10.3390/metabo11080530)
Supplement: Supplementary file 1 [file metabolites-11-00530-s001.zip › metabolites-1282529-SI/Mass_spec_prediction_supplementary.xlsx]

## Sheet: S1 - Traits across all platform
Metabolite ID	Super pathway	Biochemical
48762	Xenobiotics	1,2,3-benzenetriol sulfate (2)
52603	Lipid	1,2-dilinoleoyl-GPC (18:2/18:2)
53174	Lipid	1,2-dilinoleoyl-GPE (18:2/18:2)*
19130	Lipid	1,2-dipalmitoyl-GPC (16:0/16:0)
34404	Xenobiotics	1,3,7-trimethylurate
32391	Xenobiotics	1,3-dimethylurate
20675	Carbohydrate	1,5-anhydroglucitol (1,5-AG)
34400	Xenobiotics	1,7-dimethylurate
44621	Lipid	1-(1-enyl-oleoyl)-GPE (P-18:1)*
52689	Lipid	1-(1-enyl-palmitoyl)-2-arachidonoyl-GPC (P-16:0/20:4)*
52673	Lipid	1-(1-enyl-palmitoyl)-2-arachidonoyl-GPE (P-16:0/20:4)*
52682	Lipid	1-(1-enyl-palmitoyl)-2-linoleoyl-GPC (P-16:0/18:2)*
52677	Lipid	1-(1-enyl-palmitoyl)-2-linoleoyl-GPE (P-16:0/18:2)*
52478	Lipid	1-(1-enyl-palmitoyl)-2-oleoyl-GPC (P-16:0/18:1)*
52477	Lipid	1-(1-enyl-palmitoyl)-2-oleoyl-GPE (P-16:0/18:1)*
52713	Lipid	1-(1-enyl-palmitoyl)-2-palmitoleoyl-GPC (P-16:0/16:1)*
52716	Lipid	1-(1-enyl-palmitoyl)-2-palmitoyl-GPC (P-16:0/16:0)*
52474	Lipid	1-(1-enyl-palmitoyl)-GPC (P-16:0)*
39270	Lipid	1-(1-enyl-palmitoyl)-GPE (P-16:0)*
52475	Lipid	1-(1-enyl-stearoyl)-2-arachidonoyl-GPE (P-18:0/20:4)*
52748	Lipid	1-(1-enyl-stearoyl)-2-linoleoyl-GPE (P-18:0/18:2)*
52614	Lipid	1-(1-enyl-stearoyl)-2-oleoyl-GPE (P-18:0/18:1)
39271	Lipid	1-(1-enyl-stearoyl)-GPE (P-18:0)*
46325	Lipid	1-arachidonoyl-GPA (20:4)
33228	Lipid	1-arachidonoyl-GPC* (20:4)*
35186	Lipid	1-arachidonoyl-GPE (20:4n6)*
34214	Lipid	1-arachidonoyl-GPI* (20:4)*
34397	Lipid	1-arachidonylglycerol (20:4)
49617	Lipid	1-lignoceroyl-GPC (24:0)
45951	Lipid	1-linolenoyl-GPC (18:3)*
34393	Lipid	1-linolenoylglycerol (18:3)
52710	Lipid	1-linoleoyl-2-arachidonoyl-GPC (18:2/20:4n6)*
53176	Lipid	1-linoleoyl-2-linolenoyl-GPC (18:2/18:3)*
52690	Lipid	1-linoleoyl-GPA (18:2)*
34419	Lipid	1-linoleoyl-GPC (18:2)
36600	Lipid	1-linoleoyl-GPE (18:2)*
54885	Lipid	1-linoleoyl-GPG (18:2)*
36594	Lipid	1-linoleoyl-GPI* (18:2)*
27447	Lipid	1-linoleoylglycerol (18:2)
32350	Amino Acid	1-methyl-4-imidazoleacetate
30460	Amino Acid	1-methylhistidine
27665	Cofactors and Vitamins	1-methylnicotinamide
34395	Xenobiotics	1-methylurate
34389	Xenobiotics	1-methylxanthine
53195	Lipid	1-myristoyl-2-arachidonoyl-GPC (14:0/20:4)*
19258	Lipid	1-myristoyl-2-palmitoyl-GPC (14:0/16:0)
52697	Lipid	1-oleoyl-2-docosahexaenoyl-GPC (18:1/22:6)*
53209	Lipid	1-oleoyl-2-docosahexaenoyl-GPE (18:1/22:6)*
52687	Lipid	1-oleoyl-2-linoleoyl-GPE (18:1/18:2)*
48258	Lipid	1-oleoyl-GPC (18:1)
35628	Lipid	1-oleoyl-GPE (18:1)
45968	Lipid	1-oleoyl-GPG (18:1)*
36602	Lipid	1-oleoyl-GPI (18:1)
21184	Lipid	1-oleoylglycerol (18:1)
53180	Lipid	1-palmitoleoyl-2-linolenoyl-GPC (16:1/18:3)*
33230	Lipid	1-palmitoleoyl-GPC* (16:1)*
52431	Lipid	1-palmitoleoylglycerol (16:1)*
52462	Lipid	1-palmitoyl-2-arachidonoyl-GPC (16:0/20:4n6)
52464	Lipid	1-palmitoyl-2-arachidonoyl-GPE (16:0/20:4)*
52467	Lipid	1-palmitoyl-2-arachidonoyl-GPI (16:0/20:4)*
52610	Lipid	1-palmitoyl-2-docosahexaenoyl-GPC (16:0/22:6)
52465	Lipid	1-palmitoyl-2-docosahexaenoyl-GPE (16:0/22:6)*
42446	Lipid	1-palmitoyl-2-linoleoyl-GPC (16:0/18:2)
42449	Lipid	1-palmitoyl-2-linoleoyl-GPE (16:0/18:2)
52450	Lipid	1-palmitoyl-2-linoleoyl-GPI (16:0/18:2)
52461	Lipid	1-palmitoyl-2-oleoyl-GPC (16:0/18:1)
19263	Lipid	1-palmitoyl-2-oleoyl-GPE (16:0/18:1)
52669	Lipid	1-palmitoyl-2-oleoyl-GPI (16:0/18:1)*
52470	Lipid	1-palmitoyl-2-palmitoleoyl-GPC (16:0/16:1)*
52616	Lipid	1-palmitoyl-2-stearoyl-GPC (16:0/18:0)
34428	Lipid	1-palmitoyl-GPA (16:0)
33955	Lipid	1-palmitoyl-GPC (16:0)
35631	Lipid	1-palmitoyl-GPE (16:0)
45970	Lipid	1-palmitoyl-GPG (16:0)*
35305	Lipid	1-palmitoyl-GPI* (16:0)
42450	Lipid	1-stearoyl-2-arachidonoyl-GPC (18:0/20:4)
52447	Lipid	1-stearoyl-2-arachidonoyl-GPE (18:0/20:4)
52449	Lipid	1-stearoyl-2-arachidonoyl-GPI (18:0/20:4)
52611	Lipid	1-stearoyl-2-docosahexaenoyl-GPC (18:0/22:6)
52466	Lipid	1-stearoyl-2-docosahexaenoyl-GPE (18:0/22:6)*
52452	Lipid	1-stearoyl-2-linoleoyl-GPC (18:0/18:2)*
52446	Lipid	1-stearoyl-2-linoleoyl-GPE (18:0/18:2)*
52468	Lipid	1-stearoyl-2-linoleoyl-GPI (18:0/18:2)
52438	Lipid	1-stearoyl-2-oleoyl-GPC (18:0/18:1)
42448	Lipid	1-stearoyl-2-oleoyl-GPE (18:0/18:1)
19265	Lipid	1-stearoyl-2-oleoyl-GPS (18:0/18:1)
33961	Lipid	1-stearoyl-GPC (18:0)
42398	Lipid	1-stearoyl-GPE (18:0)
34437	Lipid	1-stearoyl-GPG (18:0)
19324	Lipid	1-stearoyl-GPI (18:0)
33971	Lipid	10-heptadecenoate (17:1n7)
33972	Lipid	10-nonadecenoate (19:1n9)
32497	Lipid	10-undecenoate (11:1n1)
38768	Lipid	(14 or 15)-methylpalmitate (a17:0 or i17:0)
39609	Lipid	16-hydroxypalmitate
38168	Lipid	16a-hydroxy DHEA 3-sulfate
38296	Lipid	(16 or 17)-methylstearate (a19:0 or i19:0)
47403	Lipid	17alpha-hydroxypregnanolone glucuronide
37482	Lipid	17alpha-hydroxypregnenolone 3-sulfate
38276	Xenobiotics	2,3-dihydroxyisovalerate
48580	Xenobiotics	2-acetamidophenol sulfate
42374	Amino Acid	2-aminobutyrate
43761	Lipid	2-aminoheptanoate
43343	Lipid	2-aminooctanoate
43266	Xenobiotics	2-aminophenol sulfate
36746	Amino Acid	2-hydroxy-3-methylvalerate
52281	Amino Acid	2-hydroxybutyrate/2-hydroxyisobutyrate
42489	Lipid	2-hydroxydecanoate
18281	Xenobiotics	2-hydroxyhippurate (salicylurate)
22036	Lipid	2-hydroxyoctanoate
35675	Lipid	2-hydroxypalmitate
17945	Lipid	2-hydroxystearate
32506	Lipid	2-linoleoylglycerol (18:2)
45095	Amino Acid	2-methylbutyrylcarnitine (C5)
55072	Amino Acid	2-oxoarginine*
35253	Lipid	2-palmitoyl-GPC* (16:0)*
43400	Xenobiotics	2-piperidinone
41220	Lipid	2-stearoyl-GPE (18:0)*
46115	Lipid	21-hydroxypregnenolone disulfate
37174	Lipid	21-hydroxypregnenolone monosulfate (1)
53026	Xenobiotics	3,4-methyleneheptanoate
34399	Xenobiotics	3,7-dimethylurate
35635	Xenobiotics	3-(3-hydroxyphenyl)propionate
32197	Amino Acid	3-(4-hydroxyphenyl)lactate (HPLA)
1566	Nucleotide	3-aminoisobutyrate
31787	Lipid	3-carboxy-4-methyl-5-propyl-2-furanpropanoate (CMPF)
32397	Amino Acid	3-hydroxy-2-ethylpropionate
531	Lipid	3-hydroxy-3-methylglutarate
542	Lipid	3-hydroxybutyrate (BHBA)
22053	Lipid	3-hydroxydecanoate
53230	Lipid	3-hydroxyhexanoate
39600	Xenobiotics	3-hydroxyhippurate
1549	Amino Acid	3-hydroxyisobutyrate
32457	Lipid	3-hydroxylaurate
22001	Lipid	3-hydroxyoctanoate
48448	Xenobiotics	3-hydroxypyridine sulfate
27672	Amino Acid	3-indoxyl sulfate
48763	Xenobiotics	3-methoxycatechol sulfate (1)
12017	Amino Acid	3-methoxytyrosine
46165	Xenobiotics	3-methyl catechol sulfate (1)
44526	Amino Acid	3-methyl-2-oxobutyrate
15676	Amino Acid	3-methyl-2-oxovalerate
35132	Nucleotide	3-methylcytidine
46548	Amino Acid	3-methylglutarylcarnitine (2)
15677	Amino Acid	3-methylhistidine
32445	Xenobiotics	3-methylxanthine
15749	Xenobiotics	3-phenylpropionate (hydrocinnamate)
54805	Lipid	3beta-hydroxy-5-cholestenoate
37181	Xenobiotics	4-allylphenol sulfate
38125	Lipid	4-cholesten-3-one
36099	Xenobiotics	4-ethylphenyl sulfate
15681	Amino Acid	4-guanidinobutanoate
48441	Xenobiotics	4-hydroxychlorothalonil
37445	Xenobiotics	4-hydroxycoumarin
40499	Amino Acid	4-hydroxyglutamate
35527	Xenobiotics	4-hydroxyhippurate
1669	Amino Acid	4-hydroxyphenylpyruvate
22116	Amino Acid	4-methyl-2-oxopentanoate
46146	Xenobiotics	4-methylcatechol sulfate
36098	Xenobiotics	4-vinylphenol sulfate
1418	Nucleotide	5,6-dihydrothymine
1559	Nucleotide	5,6-dihydrouracil
34424	Xenobiotics	5-acetylamino-6-amino-3-methyluracil
34401	Xenobiotics	5-acetylamino-6-formylamino-3-methyluracil
33968	Lipid	5-dodecenoate (12:1n7)
31938	Lipid	5-hydroxyhexanoate
15685	Amino Acid	5-hydroxylysine
35136	Nucleotide	5-methyluridine (ribothymidine)
1494	Amino Acid	5-oxoproline
37182	Lipid	5alpha-androstan-3alpha,17alpha-diol disulfate
37183	Lipid	5alpha-androstan-3alpha,17alpha-diol monosulfate
37184	Lipid	5alpha-androstan-3alpha,17beta-diol disulfate
37186	Lipid	5alpha-androstan-3alpha,17beta-diol monosulfate (1)
37187	Lipid	5alpha-androstan-3beta,17alpha-diol disulfate
37190	Lipid	5alpha-androstan-3beta,17beta-diol disulfate
37198	Lipid	5alpha-pregnan-3beta,20alpha-diol disulfate
37199	Lipid	5alpha-pregnan-3beta,20alpha-diol monosulfate (1)
37200	Lipid	5alpha-pregnan-3beta,20alpha-diol monosulfate (2)
37196	Lipid	5alpha-pregnan-3beta,20beta-diol monosulfate (1)
46172	Lipid	5alpha-pregnan-diol disulfate
48698	Xenobiotics	6-hydroxyindole sulfate
43231	Amino Acid	6-oxopiperidine-2-carboxylate
36776	Lipid	7-HOCA
35114	Nucleotide	7-methylguanine
34390	Xenobiotics	7-methylxanthine
32198	Lipid	acetylcarnitine (C2)
43258	Amino Acid	acisoga
554	Nucleotide	adenine
32342	Nucleotide	AMP
32980	Lipid	adrenate (22:4n6)
1126	Amino Acid	alanine
1107	Nucleotide	allantoin
41494	Xenobiotics	alliin
22132	Amino Acid	alpha-hydroxyisocaproate
4968	Amino Acid	alpha-ketobutyrate
528	Energy	alpha-ketoglutarate
1561	Cofactors and Vitamins	alpha-tocopherol
32827	Lipid	andro steroid monosulfate C19H28O6S (1)*
37207	Lipid	androstenediol (3alpha, 17alpha) monosulfate (2)
37209	Lipid	androstenediol (3alpha, 17alpha) monosulfate (3)
37202	Lipid	androstenediol (3beta,17beta) disulfate (1)
37203	Lipid	androstenediol (3beta,17beta) disulfate (2)
37211	Lipid	androstenediol (3beta,17beta) monosulfate (1)
37210	Lipid	androstenediol (3beta,17beta) monosulfate (2)
31591	Lipid	androsterone sulfate
48885	Carbohydrate	arabitol/xylitol
48255	Carbohydrate	arabonate/xylonate
1118	Lipid	arachidate (20:0)
1110	Lipid	arachidonate (20:4n6)
53261	Lipid	arachidonoylcholine
1638	Amino Acid	arginine
512	Amino Acid	asparagine
443	Amino Acid	aspartate
48492	Lipid	behenoyl sphingomyelin (d18:1/22:0)*
15778	Xenobiotics	benzoate
55	Nucleotide	beta-alanine
54923	Amino Acid	beta-citrylglutamate
12129	Amino Acid	beta-hydroxyisovalerate
3141	Amino Acid	betaine
32586	Cofactors and Vitamins	bilirubin (E,E)*
47886	Cofactors and Vitamins	bilirubin (E,Z or Z,E)*
43807	Cofactors and Vitamins	bilirubin
2137	Cofactors and Vitamins	biliverdin
32412	Lipid	butyrylcarnitine (C4)
48782	Amino Acid	C-glycosyltryptophan
53254	Xenobiotics	caffeic acid sulfate
569	Xenobiotics	caffeine
1642	Lipid	caprate (10:0)
32489	Lipid	caproate (6:0)
32492	Lipid	caprylate (8:0)
15500	Lipid	carnitine
35320	Xenobiotics	catechol sulfate
22842	Lipid	cholate
63	Lipid	cholesterol
15506	Lipid	choline
34396	Lipid	phosphocholine
38637	Xenobiotics	cinnamoylglycine
38178	Lipid	cis-4-decenoylcarnitine (C10:1)
1564	Energy	citrate
2132	Amino Acid	citrulline
1712	Lipid	cortisol
1769	Lipid	cortisone
27718	Amino Acid	creatine
513	Amino Acid	creatinine
18368	Amino Acid	cys-gly, oxidized
15705	Amino Acid	cystathionine
1868	Amino Acid	cysteine
22176	Amino Acid	cysteine s-sulfate
37443	Amino Acid	cysteine sulfinic acid
35159	Amino Acid	cysteine-glutathione disulfide
35637	Amino Acid	cysteinylglycine
56	Amino Acid	cystine
514	Nucleotide	cytidine
33941	Lipid	decanoylcarnitine (C10)
32425	Lipid	dehydroepiandrosterone sulfate (DHEA-S)
36747	Lipid	deoxycarnitine
17805	Lipid	dihomolinoleate (20:2n6)
35718	Lipid	dihomolinolenate (20:3n3 or 3n6)
53262	Lipid	dihomo-linolenoyl-choline
601	Nucleotide	dihydroorotate
36808	Amino Acid	dimethylarginine (ADMA + SDMA)
5086	Amino Acid	dimethylglycine
32415	Lipid	docosadienoate (22:2n6)
39837	Lipid	docosadioate (C22-DC)
44675	Lipid	docosahexaenoate (DHA; 22:6n3)
53263	Lipid	docosahexaenoylcholine
32504	Lipid	docosapentaenoate (DPA; 22:5n3)
37478	Lipid	docosapentaenoate (n6 DPA; 22:5n6)
32417	Lipid	docosatrienoate (22:3n3)
32388	Lipid	dodecanedioate (C12)
48407	Amino Acid	dopamine 3-O-sulfate
35651	Xenobiotics	ectoine
22163	Xenobiotics	EDTA
39831	Lipid	eicosanedioate (C20-DC)
18467	Lipid	eicosapentaenoate (EPA; 20:5n3)
33587	Lipid	eicosenoate (20:1n9 or 1n11)
33973	Lipid	epiandrosterone sulfate
37459	Xenobiotics	ergothioneine
1552	Lipid	erucate (22:1n9)
20699	Xenobiotics	erythritol
42420	Carbohydrate	erythronate*
21294	Lipid	estriol 3-sulfate
47108	Lipid	estriol-3-glucuronide
18474	Lipid	estrone 3-sulfate
15765	Amino Acid	ethylmalonate
47112	Lipid	etiocholanolone glucuronide
48715	Xenobiotics	eugenol sulfate
48195	Carbohydrate	fructose
1643	Energy	fumarate
27719	Carbohydrate	galactonate
44876	Cofactors and Vitamins	gamma-CEHC
42381	Cofactors and Vitamins	gamma-CEHC glucuronide*
33934	Peptide	gamma-glutamyl-epsilon-lysine
37063	Peptide	gamma-glutamylalanine
36738	Peptide	gamma-glutamylglutamate
2730	Peptide	gamma-glutamylglutamine
33949	Peptide	gamma-glutamylglycine
18245	Peptide	gamma-glutamylhistidine
34456	Peptide	gamma-glutamylisoleucine*
18369	Peptide	gamma-glutamylleucine
44872	Peptide	gamma-glutamylmethionine
33422	Peptide	gamma-glutamylphenylalanine
33364	Peptide	gamma-glutamylthreonine
2734	Peptide	gamma-glutamyltyrosine
43829	Peptide	gamma-glutamylvaline
52473	Cofactors and Vitamins	gamma-tocopherol/beta-tocopherol
18280	Amino Acid	gentisate
587	Xenobiotics	gluconate
15443	Carbohydrate	glucuronate
57	Amino Acid	glutamate
53	Amino Acid	glutamine
396	Lipid	glutarate (C5-DC)
44664	Amino Acid	glutaroylcarnitine (C5)
1572	Carbohydrate	glycerate
15122	Lipid	glycerol
43847	Lipid	glycerol 3-phosphate
37455	Lipid	glycerophosphoethanolamine
15990	Lipid	glycerophosphorylcholine (GPC)
58	Amino Acid	glycine
32346	Lipid	glycochenodeoxycholate
52983	Lipid	glycochenodeoxycholate glucuronide (1)
52974	Lipid	glycochenodeoxycholate 3-sulfate
18476	Lipid	glycocholate
52977	Lipid	glycocholate glucuronide (1)
32599	Lipid	glycocholenate sulfate*
18477	Lipid	glycodeoxycholate
52975	Lipid	glycodeoxycholate 3-sulfate
42574	Lipid	glycohyocholate
32620	Lipid	glycolithocholate sulfate*
53013	Lipid	glycosyl-N-palmitoyl-sphingosine (d18:1/16:0)
52234	Lipid	glycosyl-N-stearoyl-sphingosine (d18:1/18:0)
39379	Lipid	glycoursodeoxycholate
46111	Xenobiotics	guaiacol sulfate
43802	Amino Acid	guanidinoacetate
46957	Cofactors and Vitamins	gulonate*
41754	Cofactors and Vitamins	heme
1644	Lipid	heptanoate (7:0)
35678	Lipid	hexadecanedioate (C16)
32328	Lipid	hexanoylcarnitine (C6)
54907	Lipid	hexanoylglutamine
35436	Lipid	hexanoylglycine (C6)
15753	Xenobiotics	hippurate
59	Amino Acid	histidine
22137	Amino Acid	homoarginine
22138	Amino Acid	homocitrulline
33009	Xenobiotics	homostachydrine*
35322	Xenobiotics	hydroquinone sulfate
34093	Lipid	hyocholate
590	Amino Acid	hypotaurine
3127	Nucleotide	hypoxanthine
15716	Amino Acid	imidazole lactate
40730	Amino Acid	imidazole propionate
21025	Xenobiotics	iminodiacetate (IDA)
38116	Amino Acid	indole-3-carboxylate
27513	Amino Acid	indoleacetate
18349	Amino Acid	indolelactate
32405	Amino Acid	indolepropionate
1123	Nucleotide	inosine
33441	Amino Acid	isobutyrylcarnitine (C4)
1125	Amino Acid	isoleucine
40008	Peptide	isoleucylglycine
34407	Amino Acid	isovalerylcarnitine (C5)
35107	Amino Acid	isovalerylglycine
1417	Amino Acid	kynurenate
15140	Amino Acid	kynurenine
527	Carbohydrate	lactate
567	Carbohydrate	lactose
53010	Lipid	lactosyl-N-palmitoyl-sphingosine (d18:1/16:0)
42002	Amino Acid	lanthionine
1645	Lipid	laurate (12:0)
34534	Lipid	laurylcarnitine (C12)
60	Amino Acid	leucine
1105	Lipid	linoleate (18:2n6)
34035	Lipid	linolenate (18:3n3 or 3n6)
52608	Lipid	linoleoyl ethanolamide
54955	Lipid	linoleoyl-arachidonoyl-glycerol (18:2/20:4) [1]*
54956	Lipid	linoleoyl-arachidonoyl-glycerol (18:2/20:4) [2]*
46223	Lipid	linoleoylcarnitine (C18:2)*
1301	Amino Acid	lysine
1303	Energy	malate
20676	Lipid	maleate
46142	Carbohydrate	mannitol/sorbitol
48153	Carbohydrate	mannose
1121	Lipid	margarate (17:0)
1302	Amino Acid	methionine
44878	Amino Acid	methionine sulfone
18374	Amino Acid	methionine sulfoxide
46144	Xenobiotics	methyl glucopyranoside (alpha + beta)
1584	Xenobiotics	methyl indole-3-acetate
48429	Xenobiotics	methyl-4-hydroxybenzoate sulfate
15745	Amino Acid	methylsuccinate
1124	Lipid	myo-inositol
1365	Lipid	myristate (14:0)
32418	Lipid	myristoleate (14:1n5)
48182	Lipid	myristoleoylcarnitine (C14:1)*
33952	Lipid	myristoylcarnitine (C14)
35665	Amino Acid	N-acetyl-aspartyl-glutamate (NAAG)
37432	Nucleotide	N-acetyl-beta-alanine
1585	Amino Acid	N-acetylalanine
45404	Xenobiotics	N-acetylalliin
33953	Amino Acid	N-acetylarginine
22185	Amino Acid	N-acetylaspartate (NAA)
43488	Amino Acid	N-acetylcarnosine
48434	Amino Acid	N-acetylcitrulline
46539	Carbohydrate	N-acetylglucosamine/N-acetylgalactosamine
15720	Amino Acid	N-acetylglutamate
33943	Amino Acid	N-acetylglutamine
27710	Amino Acid	N-acetylglycine
33946	Amino Acid	N-acetylhistidine
1587	Amino Acid	N-acetylleucine
1589	Amino Acid	N-acetylmethionine
32377	Carbohydrate	N-acetylneuraminate
33950	Amino Acid	N-acetylphenylalanine
37496	Amino Acid	N-acetylputrescine
37076	Amino Acid	N-acetylserine
48187	Amino Acid	N-acetyltaurine
33939	Amino Acid	N-acetylthreonine
33959	Amino Acid	N-acetyltryptophan
32390	Amino Acid	N-acetyltyrosine
1591	Amino Acid	N-acetylvaline
43249	Amino Acid	N-delta-acetylornithine
2829	Amino Acid	N-formylmethionine
48433	Amino Acid	N-formylphenylalanine
47101	Xenobiotics	N-methylpipecolate
37431	Amino Acid	N-methylproline
42989	Amino Acid	N-methyltaurine
39732	Lipid	N-oleoyltaurine
52604	Lipid	N-palmitoyl-sphinganine (d18:0/16:0)
44877	Lipid	N-palmitoyl-sphingosine (d18:1/16:0)
42092	Lipid	N-palmitoylglycine
54979	Lipid	N-stearoyl-sphingosine (d18:1/18:0)*
52987	Amino Acid	N1,N12-diacetylspermine
40469	Cofactors and Vitamins	N1-Methyl-2-pyridone-5-carboxamide
15650	Nucleotide	1-methyladenosine
48351	Nucleotide	N1-methylinosine
35137	Nucleotide	N2,N2-dimethylguanosine
35130	Nucleotide	N4-acetylcytidine
1498	Amino Acid	N6,N6,N6-trimethyllysine
36752	Amino Acid	N6-acetyllysine
35157	Nucleotide	N6-carbamoylthreonyladenosine
594	Cofactors and Vitamins	nicotinamide
33013	Cofactors and Vitamins	nicotinamide riboside
1356	Lipid	nonadecanoate (19:0)
45413	Xenobiotics	O-sulfo-L-tyrosine
36754	Lipid	octadecanedioate (C18)
33936	Lipid	octanoylcarnitine (C8)
52285	Lipid	oleate/vaccenate (18:1)
38102	Lipid	oleoyl ethanolamide
35160	Lipid	oleoylcarnitine (C18)
53260	Lipid	oleoylcholine
1493	Amino Acid	ornithine
1505	Nucleotide	orotate
35172	Nucleotide	orotidine
20694	Cofactors and Vitamins	oxalate (ethanedioate)
48841	Amino Acid	p-cresol glucuronide*
36103	Xenobiotics	p-cresol sulfate
1336	Lipid	palmitate (16:0)
33447	Lipid	palmitoleate (16:1n7)
53223	Lipid	palmitoleoylcarnitine (C16:1)*
52434	Lipid	palmitoyl dihydrosphingomyelin (d18:0/16:0)*
37506	Lipid	palmitoyl sphingomyelin (d18:1/16:0)
44681	Lipid	palmitoylcarnitine (C16)
52944	Lipid	palmitoylcholine
1508	Cofactors and Vitamins	pantothenate (Vitamin B5)
18254	Xenobiotics	paraxanthine
1361	Lipid	pentadecanoate (15:0)
32553	Amino Acid	phenol sulfate
48425	Peptide	phenylacetylcarnitine
52925	Peptide	phenylacetylglutamate
35126	Peptide	phenylacetylglutamine
64	Amino Acid	phenylalanine
22130	Amino Acid	phenyllactate (PLA)
566	Amino Acid	phenylpyruvate
42109	Energy	phosphate
1600	Lipid	phosphoethanolamine (PE)
1512	Amino Acid	picolinate
53224	Lipid	pimeloylcarnitine/3-methyladipoylcarnitine (C7-DC)
1444	Amino Acid	pipecolate
33935	Xenobiotics	piperine
40708	Lipid	pregnanediol-3-glucuronide
48394	Lipid	pregnanolone/allopregnanolone sulfate
32562	Lipid	pregnen-diol disulfate*
32619	Lipid	pregnenediol sulfate (C21H34O5S)*
38170	Lipid	pregnenolone sulfate
38271	Lipid	pristanate
35127	Amino Acid	prolylhydroxyproline
1898	Amino Acid	proline
40703	Peptide	prolylglycine
32452	Lipid	propionylcarnitine (C3)
48460	Xenobiotics	propyl 4-hydroxybenzoate sulfate
33442	Nucleotide	pseudouridine
1651	Cofactors and Vitamins	pyridoxal
31555	Cofactors and Vitamins	pyridoxate
46225	Amino Acid	pyroglutamine*
48428	Xenobiotics	pyrraline
18335	Xenobiotics	quinate
1899	Cofactors and Vitamins	quinolinate
1806	Cofactors and Vitamins	retinol (Vitamin A)
27731	Carbohydrate	ribonate
42370	Amino Acid	S-1-pyrroline-5-carboxylate
42382	Amino Acid	S-adenosylhomocysteine (SAH)
43239	Xenobiotics	S-allylcysteine
39592	Amino Acid	S-methylcysteine
21151	Xenobiotics	saccharin
1515	Xenobiotics	salicylate
1516	Amino Acid	sarcosine
32398	Lipid	sebacate (C10-DC)
1648	Amino Acid	serine
2342	Amino Acid	serotonin
485	Amino Acid	spermidine
52605	Lipid	sphinganine-1-phosphate
52433	Lipid	sphingomyelin (d17:1/16:0, d18:1/15:0, d16:1/17:0)*
42463	Lipid	sphingomyelin (d18:1/14:0, d16:1/16:0)*
52615	Lipid	sphingomyelin (d18:1/17:0, d17:1/18:0, d19:1/16:0)
37529	Lipid	sphingomyelin (d18:1/18:1, d18:2/18:0)
48490	Lipid	sphingomyelin (d18:1/20:0, d16:1/22:0)*
48491	Lipid	sphingomyelin (d18:1/20:1, d18:2/20:0)*
52495	Lipid	sphingomyelin (d18:1/21:0, d17:1/22:0, d16:1/23:0)*
48493	Lipid	sphingomyelin (d18:1/22:1, d18:2/22:0, d16:1/24:1)*
47153	Lipid	sphingomyelin (d18:1/24:1, d18:2/24:0)*
47154	Lipid	sphingomyelin (d18:2/14:0, d18:1/14:1)*
42459	Lipid	sphingomyelin (d18:2/16:0, d18:1/16:1)*
52435	Lipid	sphingomyelin (d18:2/23:0, d18:1/23:1, d17:1/24:1)*
52437	Lipid	sphingomyelin (d18:2/24:1, d18:1/24:2)*
17747	Lipid	sphingosine
34445	Lipid	sphingosine 1-phosphate
34384	Xenobiotics	stachydrine
1358	Lipid	stearate (18:0)
33969	Lipid	stearidonate (18:4n3)
19503	Lipid	stearoyl sphingomyelin (d18:1/18:0)
34409	Lipid	stearoylcarnitine (C18)
15730	Lipid	suberate (C8-DC)
1437	Energy	succinate
46960	Xenobiotics	sulfate*
20693	Xenobiotics	tartronate (hydroxymalonate)
2125	Amino Acid	taurine
33983	Lipid	tauro-beta-muricholate
18494	Lipid	taurochenodeoxycholate
18497	Lipid	taurocholate
32807	Lipid	taurocholenate sulfate*
12261	Lipid	taurodeoxycholate
36850	Lipid	taurolithocholate 3-sulfate
35669	Lipid	tetradecanedioate (C14)
22206	Xenobiotics	theanine
18392	Xenobiotics	theobromine
18394	Xenobiotics	theophylline
53231	Xenobiotics	thioproline
27738	Cofactors and Vitamins	threonate
1284	Amino Acid	threonine
36095	Xenobiotics	thymol sulfate
2761	Amino Acid	thyroxine
32306	Amino Acid	hydroxyproline
52436	Lipid	tricosanoyl sphingomyelin (d18:1/23:0)*
32401	Cofactors and Vitamins	trigonelline (N'-methylnicotinate)
40406	Lipid	trimethylamine N-oxide
54	Amino Acid	tryptophan
37097	Amino Acid	tryptophan betaine
48408	Amino Acid	tyramine O-sulfate
1299	Amino Acid	tyrosine
605	Nucleotide	uracil
1604	Nucleotide	urate
1670	Amino Acid	urea
606	Nucleotide	uridine
1605	Lipid	ursodeoxycholate
1649	Amino Acid	valine
40475	Peptide	valylglycine
1567	Amino Acid	vanillylmandelate (VMA)
3147	Nucleotide	xanthine
15679	Amino Acid	xanthurenate
32578	NA	X - 11261
46592	NA	X - 11299
46390	NA	X - 11308
49592	NA	X - 11315
46594	NA	X - 11372
46595	NA	X - 11378
46347	NA	X - 11381
46596	NA	X - 11407
46360	NA	X - 11441
46443	NA	X - 11442
46460	NA	X - 11444
46601	NA	X - 11470
46602	NA	X - 11478
46914	NA	X - 11522
46603	NA	X - 11530
33132	NA	X - 11787
33140	NA	X - 11795
46466	NA	X - 11843
46488	NA	X - 11847
46607	NA	X - 11849
46507	NA	X - 11850
46608	NA	X - 11880
46610	NA	X - 12007
46611	NA	X - 12013
47905	NA	X - 12026
47687	NA	X - 12100
47642	NA	X - 12101
47690	NA	X - 12112
46966	NA	X - 12126
46613	NA	X - 12216
47917	NA	X - 12306
46616	NA	X - 12411
46620	NA	X - 12462
46621	NA	X - 12524
46510	NA	X - 12544
47437	NA	X - 12680
47929	NA	X - 12707
46318	NA	X - 12714
46973	NA	X - 12718
46623	NA	X - 12729
46627	NA	X - 12740
46624	NA	X - 12798
46986	NA	X - 12812
46997	NA	X - 12822
46633	NA	X - 12844
46364	NA	X - 12847
46636	NA	X - 12849
47955	NA	X - 12906
47788	NA	X - 13431
47790	NA	X - 13684
46645	NA	X - 13728
47971	NA	X - 13729
46646	NA	X - 13835
46417	NA	X - 13866
46632	NA	X - 14056
46657	NA	X - 14939
46283	NA	X - 15461
46640	NA	X - 15469
46266	NA	X - 15486
46662	NA	X - 15492
46977	NA	X - 15503
46665	NA	X - 15674
46666	NA	X - 15728
47013	NA	X - 16570
46673	NA	X - 16576
47804	NA	X - 16580
46681	NA	X - 16935
46511	NA	X - 16938
46683	NA	X - 16944
46517	NA	X - 16946
46685	NA	X - 16964
47993	NA	X - 17010
46490	NA	X - 17185
46672	NA	X - 17325
47872	NA	X - 17340
48001	NA	X - 17351
48009	NA	X - 17357
46994	NA	X - 17367
46707	NA	X - 17653
46709	NA	X - 17654
46970	NA	X - 17676
46710	NA	X - 17690
47342	NA	X - 18345
46687	NA	X - 18779
48047	NA	X - 18886
47301	NA	X - 18887
47670	NA	X - 18899
46690	NA	X - 18901
46695	NA	X - 18913
47671	NA	X - 18921
46700	NA	X - 18922
46701	NA	X - 19141
46261	NA	X - 19438
46259	NA	X - 21258
46294	NA	X - 21285
46295	NA	X - 21286
46316	NA	X - 21295
46363	NA	X - 21319
46384	NA	X - 21339
46398	NA	X - 21353
46409	NA	X - 21364
46428	NA	X - 21383
46455	NA	X - 21410
46486	NA	X - 21441
46493	NA	X - 21448
46512	NA	X - 21467
46515	NA	X - 21470
46516	NA	X - 21471
46674	NA	X - 21607
46905	NA	X - 21736
46972	NA	X - 21796
46998	NA	X - 21821
47006	NA	X - 21829
47011	NA	X - 21834
47417	NA	X - 22162
47784	NA	X - 22520
48076	NA	X - 22771
48080	NA	X - 22775
48081	NA	X - 22776
49704	NA	X - 23314
49463	NA	X - 23587
49469	NA	X - 23593
49515	NA	X - 23639
49521	NA	X - 23644
49542	NA	X - 23665
49557	NA	X - 23680
49637	NA	X - 23739
49681	NA	X - 23782
49688	NA	X - 23787
52025	NA	X - 23997
52483	NA	X - 24295
52504	NA	X - 24309
52533	NA	X - 24337
52636	NA	X - 24422
52661	NA	X - 24431
52792	NA	X - 24475
52865	NA	X - 24544
52866	NA	X - 24545
52867	NA	X - 24546
52870	NA	X - 24549
52909	NA	X - 24588
53097	NA	X - 24669
53127	NA	X - 24699
53157	NA	X - 24728
53266	NA	X - 24747
53267	NA	X - 24748
54695	NA	X - 24757
54841	NA	X - 24813
54877	NA	X - 24849

## Sheet: S2 - BiB 2,000 Characteristics
	BiB 2,000	BiB 2,000	BiB 2,000	BiB 2,000	BiB 2,000	BiB 2,000
	Gestational diabetes	Gestational hypertension	Pre-eclampsia	Large for gestational age	Small for gestational age	Spontaneous preterm birth
	N=1,595	N=1,592	N=1,528	N=1,501	N=1,535	N=1,528
Cases n(%)	245 (15.4)	217 (13.6)	74 (4.8)	76 (5.1)	260 (16.9)	87 (5.7)
BMI kg/m2 (mean (SD))	26.62 (5.8)	26.76 (5.9)	26.59 (5.9)	26.55 (5.8)	26.44 (5.77)	26.42 (5.8)
Age (years)	27.47 (5.6)	27.29 (5.7)	27.23 (5.6)	27.26 (5.6)	27.25 (5.62)	27.24 (5.6)
Pregnancy smoking n(%)	305 (19.1)	307 (19.3)	297 (19.4)	294 (19.6)	297 (19.3)	303 (19.8)
Multiparous n(%)	1013 (63.5)	986 (61.9)	950 (62.2)	942 (62.8)	960 (62.5)	951 (62.2)
White ethnicity n(%)	718 (45.0)	768 (48.2)	713 (46.7)	799 (53.2)	837 (54.5)	707 (46.3)

## Sheet: S3 - POPs Characteristics
	POPs	POPs	POPs	POPs	POPs
	Gestational diabetes	Pre-eclampsia	Large for gestational age	Small for gestational age	Spontaneous preterm birth
	N=467	N=461	N=306	N=467	N=395
Cases n(%)	172 (36.8)	175 (38.0)	12 (3.9)	188 (40.3)	98 (24.8)
BMI kg/m2 (mean (SD))	26.23 (5.5)	26.01 (5.4)	25.33 (4.9)	25.34 (4.9)	25.27 (4.7)
Age (years)	30.54 (5.1)	29.75 (5.3)	29.79 (4.9)	29.78 (5.1)	29.98 (4.8)
Pregnancy smoking n(%)	62 (13.3)	60 (13)	45 (14.7)	79 (16.9)	58 (14.7)
Multiparous n(%)	0 (0)	0 (0)	0 (0)	0 (0)	0 (0)
White ethnicity n(%)	440 (94.2)	441 (95.7)	292 (95.4)	449 (96.1)	374 (94.7)

## Sheet: S4 - AUC(95% CI)
Outcome	Model	Cohort	AUC	CI Lower	CI Upper
GDM	Risk factor	BiB	0.73	0.68	0.79
GDM	Risk factor	POPs	0.650473	0.597125	0.703821
GDM	Metabolite	BiB	0.755558	0.703817	0.8073
GDM	Metabolite	POPs	0.759499	0.715437	0.803562
GDM	Combined	BiB	0.76	0.71	0.81
GDM	Combined	POPs	0.762357	0.718473	0.806241
GHT	Risk factor	BiB	0.74	0.68	0.8
GHT	Metabolite	BiB	0.681184	0.61345	0.748918
GHT	Combined	BiB	0.72	0.66	0.79
PE	Risk factor	BiB	0.62	0.53	0.72
PE	Risk factor	POPs	0.624675	0.571314	0.678036
PE	Metabolite	BiB	0.711841	0.622606	0.801076
PE	Metabolite	POPs	0.625794	0.573674	0.677914
PE	Combined	BiB	0.68	0.58	0.78
PE	Combined	POPs	0.655964	0.60394	0.707988
SGA	Risk factor	BiB	0.66	0.61	0.72
SGA	Risk factor	POPs	0.54	0.49	0.59
SGA	Metabolite	BiB	0.67	0.61	0.72
SGA	Metabolite	POPs	0.63	0.58	0.68
SGA	Combined	BiB	0.68	0.63	0.74
SGA	Combined	POPs	0.64	0.59	0.69
LGA	Risk factor	BiB	0.82	0.76	0.88
LGA	Risk factor	POPs	0.47	0.33	0.61
LGA	Metabolite	BiB	0.82	0.76	0.88
LGA	Metabolite	POPs	0.78	0.62	0.93
LGA	Combined	BiB	0.86	0.8	0.91
LGA	Combined	POPs	0.76	0.6	0.92
sPTB	Risk factor	BiB	0.54	0.4	0.67
sPTB	Risk factor	POPs	0.5	0.44	0.56
sPTB	Metabolite	BiB	0.54	0.43	0.64
sPTB	Metabolite	POPs	0.49	0.43	0.56
sPTB	Combined	BiB	0.56	0.45	0.67
sPTB	Combined	POPs	0.5	0.44	0.57

## Sheet: S5 - GDM retained preds
Predictor_combined	Coef	Predictor_risk factor	Coef	Predictor_metabolite	Coef
52281	1.2282	bmi	1.35073	52281	1.2279
15122	1.15027	age	1.68683	1564	1.15699
1564	1.14874	parity	0.843373	15122	1.14275
48195	1.11017	ethnic	1.62951	48195	1.11273
age	1.09536			542	1.09493
542	1.09499			27731	1.08781
27731	1.08699			46398	1.08065
15506	1.07764			15506	1.07876
46398	1.075			47006	1.07649
1559	1.06966			52462	1.07283
47006	1.06857			1559	1.07127
52462	1.05964			36095	1.05924
36095	1.05578			46685	1.05556
46685	1.05533			46142	1.05056
36776	1.0482			36776	1.04727
46142	1.04559			1549	1.04387
1549	1.04557			46695	1.03926
46695	1.0422			22053	1.03504
22053	1.03514			53230	1.03225
17747	1.03089			17747	1.02927
40499	1.02812			48153	1.02909
53230	1.02774			40499	1.0269
48153	1.02477			32457	1.02473
52608	1.02206			52608	1.02058
32457	1.0211			54923	1.02003
39609	1.01547			443	1.01482
54923	1.01513			39609	1.01374
46325	1.01451			37063	1.01245
443	1.0135			46325	1.01146
37063	1.01224			47437	1.01086
47437	1.00768			33969	1.01034
46640	1.00753			46640	1.00932
33969	1.00649			36738	1.00572
36738	1.00622			527	1.00397
1125	1.00426			54907	1.00094
54907	1.00277			1125	1.0005
527	1.00247			54979	1.00002
54979	1.00075			46294	0.999852
15676	1.00054			35322	0.99937
35136	0.999996			15679	0.999244
35322	0.999236			33140	0.999209
43847	0.998706			43847	0.999105
33140	0.998592			53260	0.99724
15730	0.998425			35136	0.996762
46621	0.996089			46621	0.996703
53260	0.995837			15730	0.996469
15679	0.995339			21151	0.993371
21151	0.995052			33953	0.991141
52909	0.992599			54841	0.989119
36747	0.990879			52909	0.989023
54841	0.988559			46460	0.98798
49617	0.988321			36747	0.986436
46592	0.987735			46592	0.98621
46384	0.985786			49617	0.986146
33953	0.985192			46384	0.985638
45968	0.983863			19324	0.985151
46460	0.982702			45968	0.983786
19324	0.982158			46428	0.980047
46428	0.98157			52682	0.976046
52682	0.979638			53266	0.975249
53266	0.977658			36752	0.972669
35159	0.976227			33946	0.970826
46608	0.97174			47905	0.970689
47905	0.971384			35159	0.970642
33946	0.969829			47670	0.969234
36752	0.969408			46613	0.967904
47670	0.969181			37199	0.966601
37199	0.968367			22185	0.965124
46594	0.966419			46608	0.962554
46613	0.966221			46594	0.956569
22185	0.965226			53010	0.947452
53010	0.950998			36103	0.945742
48187	0.94535			605	0.944414
36103	0.945146			53262	0.942318
53262	0.944961			48187	0.93976
605	0.94376			47788	0.936003
47788	0.930695			46601	0.907572
46601	0.916336			52614	0.90271
52614	0.911614			52478	0.898131
52478	0.897068			46548	0.845404
46548	0.842818			20675	0.752883
20675	0.754191

## Sheet: S6 - GHT retained preds
Predictor_combined	Coef	Predictor_risk factor	Coef	Predictor_metabolite	Coef
bmi	1.16571	bmi	1.59988	47872	1.14821
47872	1.06341	smoking	0.868923	15679	1.1381
15679	1.06264	parity	0.859793	47154	1.12026
1806	1.0603	ethnic	0.582989	15716	1.07803
1417	1.04906			1806	1.06392
47154	1.04764			52713	1.06056
15716	1.03963			46624	1.06026
46294	1.03125			46970	1.04731
46624	1.03106			37529	1.04656
33230	1.02977			39831	1.03705
37529	1.02905			46294	1.03275
52713	1.02861			1417	1.03241
46970	1.02622			43847	1.01953
47955	1.02282			47670	1.01903
43847	1.02226			33230	1.01032
46633	1.02166			33140	1.00758
31787	1.01921			18477	1.00029
18477	1.01813			48715	0.99919
47670	1.01691			1303	0.996616
46621	1.01567			33132	0.996463
18392	1.01533			567	0.992226
39831	1.01415			1648	0.975242
33140	1.01282			32412	0.968572
48434	1.01251			37097	0.966468
52610	1.01162			58	0.946743
48009	1.01129			41494	0.917595
1508	1.01			43239	0.805224
37183	1.0091
48428	1.00784
40469	1.00658
40406	1.00559
34401	1.00453
37432	1.00306
46318	1.00304
32445	1.00292
32504	1.00171
33447	1.00076
53010	1.00017
55072	1.00014
1605	1.00013
34404	1.00012
39600	1.00004
42459	1.00001
49617	0.999895
52792	0.999871
1494	0.999849
36098	0.999849
46666	0.999816
46490	0.999813
35637	0.99971
48408	0.999668
43258	0.99917
43761	0.998559
46646	0.997739
33949	0.997026
42574	0.996152
46657	0.994807
32553	0.994362
1303	0.992751
567	0.992128
35322	0.991847
33132	0.990875
37097	0.985234
15765	0.982956
48715	0.97647
1648	0.976209
49521	0.976164
53	0.975554
58	0.974142
32412	0.970768
45404	0.958948
41494	0.95249
ethnic	0.948988
43239	0.919757

## Sheet: S7 - PE retained preds
Predictor_combined	Coef	Predictor_risk factor	Coef	Predictor_metabolite	Coef
35527	1.24001	bmi	1.65109	35527	1.29177
45413	1.20519	age	1.19069	45413	1.2522
40499	1.17176	parity	0.504654	44876	1.21276
bmi	1.1445	smoking	0.798896	42109	1.17598
15122	1.07578			52605	1.17434
1417	1.06211			33009	1.16963
40008	1.05183			15122	1.1634
35130	1.02446			40008	1.16211
54979	1.02027			37200	1.15901
42109	1.01883			43249	1.15181
57	1.0185			33140	1.14545
34396	1.01316			46142	1.14077
44876	1.01213			54979	1.13912
33009	1.00082			1769	1.136
46645	1.00076			47690	1.13312
43249	1.00064			46460	1.12559
1769	1.00046			40499	1.12486
47101	1.00042			46645	1.12381
55072	1.00024			48001	1.11393
32401	1.00006			35130	1.10403
46493	0.999776			20675	1.09496
46972	0.999584			48080	1.09249
53010	0.999469			46957	1.08912
512	0.999178			1417	1.08886
36752	0.998983			22176	1.08429
59	0.965459			32827	1.08343
1648	0.937718			48408	1.08203
parity	0.771602			32401	1.07725
				52925	1.07653
				35635	1.07313
				33968	1.07309
				42002	1.06902
				49542	1.06217
				22036	1.06179
				32412	1.05856
				19265	1.05815
				1600	1.05505
				48009	1.04848
				1567	1.0481
				48428	1.04775
				32418	1.04717
				18280	1.04362
				396	1.04112
				47437	1.04097
				15745	1.04043
				35665	1.0402
				46620	1.04017
				46595	1.03895
				18497	1.03814
				1444	1.03621
				1498	1.03621
				37459	1.03535
				55072	1.03423
				33959	1.03202
				39600	1.0318
				34456	1.02757
				38116	1.02512
				15679	1.02334
				1638	1.02301
				1649	1.02267
				46455	1.02182
				57	1.01937
				46294	1.01916
				52466	1.01878
				1559	1.01768
				52614	1.01734
				1669	1.01724
				46997	1.01627
				48885	1.01599
				34409	1.01485
				15650	1.01459
				47905	1.01414
				40475	1.01296
				46259	1.01073
				566	1.01065
				46646	1.00955
				30460	1.00642
				18335	1.00553
				42448	1.00297
				52473	1.00255
				44681	1.00187
				46986	1.00101
				22053	1.00098
				54841	1.00028
				46266	1.00005
				53097	0.999584
				49617	0.99958
				554	0.999212
				35675	0.999026
				49469	0.998922
				46624	0.998741
				39831	0.998559
				53013	0.997679
				37209	0.996849
				48580	0.9967
				2730	0.99529
				47642	0.993894
				49592	0.993379
				38276	0.99086
				52682	0.990221
				46616	0.98972
				485	0.986719
				1589	0.986551
				52603	0.985547
				48763	0.984374
				47108	0.983505
				36850	0.982499
				32489	0.981695
				35678	0.980802
				53180	0.979829
				54955	0.979446
				52449	0.978409
				46490	0.977871
				44664	0.977846
				41754	0.975603
				37496	0.975496
				46493	0.973083
				48195	0.969726
				19324	0.967962
				37431	0.967691
				18474	0.966011
				2132	0.964774
				37184	0.962759
				46364	0.959141
				46486	0.958849
				48433	0.958501
				52433	0.954821
				35322	0.953787
				46690	0.953435
				34384	0.952892
				48441	0.950946
				52467	0.941048
				52483	0.939009
				601	0.936344
				33013	0.935611
				46610	0.930591
				53010	0.92489
				59	0.921155
				35305	0.919872
				46623	0.91966
				22185	0.91752
				37506	0.915648
				42382	0.913613
				47403	0.910418
				587	0.909116
				1493	0.908475
				46960	0.904881
				22206	0.897177
				1648	0.89688
				512	0.85866
				46972	0.855119
				36098	0.852459
				46640	0.807281
				36752	0.800281

## Sheet: S8 - LGA retained preds
Predictor_combined	Coef	Predictor_risk factor	Coef	Predictor_metabolite	Coef
46624	1.17813	ethnic	1.85726	32401	1.43478
bmi	1.16806	bmi	1.10833	18474	1.41275
37182	1.16783	age	1.16893	514	1.39592
514	1.1564	parity	0.686045	15765	1.3881
31938	1.15507	smoking	0.584509	31938	1.3803
37183	1.15345			52977	1.36501
15765	1.14902			46624	1.34532
32401	1.14669			52434	1.34493
40499	1.14352			40499	1.3292
52977	1.13494			49542	1.32815
27719	1.13403			48080	1.32076
43829	1.13132			37182	1.30786
46997	1.13069			27665	1.3054
52434	1.12775			46539	1.29954
44526	1.12614			43829	1.29755
27665	1.12584			49688	1.29652
48080	1.12425			37183	1.28451
38125	1.12375			27719	1.27151
18474	1.12229			46997	1.27034
49542	1.11433			46672	1.25334
1444	1.11343			40008	1.24891
49688	1.11326			44526	1.24486
40008	1.10941			1444	1.2409
46592	1.10162			512	1.21994
54907	1.10078			54907	1.21907
48195	1.10053			48195	1.2183
35527	1.10013			38125	1.21416
49637	1.09899			46957	1.21326
46283	1.09723			1118	1.21301
48763	1.09491			46592	1.21203
52604	1.09421			48763	1.21163
46672	1.09057			36738	1.20021
parity	1.09042			47784	1.19552
33140	1.09			46707	1.19491
21294	1.08991			47101	1.1944
18369	1.08976			52610	1.1934
15745	1.08423			33013	1.1926
46539	1.08257			46611	1.19072
46607	1.08114			566	1.19059
52610	1.08005			17747	1.19038
52987	1.07782			46998	1.18936
47101	1.07748			38276	1.18854
53266	1.07224			49515	1.18798
48433	1.07103			47437	1.18334
512	1.07066			18369	1.18191
48009	1.06972			46621	1.18172
45095	1.06944			1126	1.18161
48408	1.06923			33140	1.1804
46905	1.06824			48408	1.17665
44877	1.06697			46283	1.17391
1126	1.06677			35436	1.16947
35436	1.06639			49637	1.16937
22137	1.06589			52987	1.1692
43847	1.06526			52474	1.16504
566	1.06466			44878	1.16398
48153	1.06389			48433	1.16397
22116	1.06339			32827	1.16396
46700	1.06314			33364	1.16374
1566	1.06301			27718	1.16343
46347	1.06121			47790	1.16054
15676	1.06068			35527	1.15854
46972	1.05923			53266	1.15826
34456	1.05825			1564	1.15628
1584	1.05825			15676	1.15397
46640	1.05718			45095	1.15265
21184	1.0571			46607	1.14978
46998	1.05673			46972	1.14969
46957	1.05628			45404	1.14591
33441	1.05504			48885	1.14557
46994	1.05439			48394	1.14513
47784	1.05318			22116	1.14507
17747	1.05254			1566	1.14491
48885	1.052			21294	1.143
49515	1.05144			38296	1.14277
1549	1.04912			21184	1.14232
32827	1.04904			42381	1.1423
38276	1.0482			1899	1.14148
52281	1.0481			36754	1.14001
527	1.04746			48081	1.13855
52669	1.04617			46347	1.13783
32412	1.04597			49704	1.13752
36738	1.04595			52983	1.13721
38296	1.0459			38768	1.13587
47790	1.04508			33441	1.13502
32405	1.04211			15500	1.13456
46611	1.04117			22137	1.1331
47437	1.04099			38168	1.13209
37063	1.03935			1356	1.13192
4968	1.0388			44681	1.13134
46633	1.03863			30460	1.13134
33013	1.03848			43266	1.13042
1284	1.0381			1284	1.1296
21151	1.03797			1584	1.12843
485	1.03786			32620	1.12779
27738	1.03785			36850	1.12572
52614	1.03753			46633	1.12545
57	1.03737			15745	1.1253
38768	1.03695			46700	1.12198
52697	1.03689			48434	1.12021
38168	1.03649			48009	1.11841
46510	1.03614			53209	1.11799
1572	1.03566			43258	1.11693
396	1.03504			46640	1.1168
52438	1.03462			2132	1.11666
33364	1.03456			46674	1.1156
36754	1.0343			46905	1.11547
45404	1.03163			32405	1.1124
42382	1.03147			52614	1.11214
1564	1.03127			44877	1.11151
48081	1.03099			554	1.11
15685	1.03085			52450	1.10743
47342	1.02961			37455	1.10605
40475	1.02957			32412	1.10494
46259	1.02933			39592	1.10308
48394	1.0291			46259	1.09966
43400	1.02833			49681	1.09788
52983	1.02766			48153	1.0972
27718	1.02736			527	1.09617
33955	1.02694			27738	1.0938
46142	1.02663			52669	1.09369
54979	1.02643			4968	1.09366
46674	1.02526			52697	1.09319
36776	1.02265			41220	1.09286
31787	1.02242			54956	1.09265
46707	1.02155			1505	1.09255
49704	1.02109			52909	1.09196
48001	1.01996			42382	1.09016
1505	1.01976			46364	1.09016
39592	1.01959			46510	1.08824
1561	1.0194			46620	1.08703
37455	1.01869			46994	1.08645
34409	1.0185			396	1.08626
44681	1.01772			38271	1.08565
1356	1.01676			34404	1.08489
60	1.01674			43847	1.08444
47006	1.01619			46627	1.08106
30460	1.01599			38116	1.07944
46417	1.01407			1561	1.07853
1649	1.01394			43239	1.07816
36850	1.0137			35628	1.07564
43266	1.01355			46970	1.0731
1301	1.01354			42370	1.07303
38271	1.01279			34456	1.07293
1118	1.01274			46417	1.07273
35160	1.0123			35718	1.07096
32620	1.01163			36808	1.06992
41494	1.01136			43400	1.06965
554	1.01125			34389	1.06857
2132	1.01102			18245	1.06758
1638	1.01017			21151	1.06722
43239	1.00997			60	1.06645
27731	1.00989			33941	1.06621
53209	1.00983			37506	1.06619
46364	1.00968			31787	1.06619
46318	1.00966			1121	1.06617
18245	1.0094			33955	1.06518
36752	1.00925			1591	1.06513
48255	1.00924			27731	1.06421
18374	1.00913			1572	1.06412
47804	1.00852			485	1.06384
15778	1.00847			1643	1.06382
46627	1.00796			1638	1.06232
46960	1.00771			1301	1.0619
1591	1.00705			52604	1.06079
46970	1.00702			52713	1.05954
34404	1.00702			46318	1.05931
15500	1.00698			5086	1.05835
43258	1.00555			53157	1.05823
1121	1.00531			37063	1.05788
44878	1.00473			34396	1.05682
age	1.00455			1498	1.05678
46488	1.00449			3127	1.05582
48762	1.00439			53010	1.05543
3127	1.00317			57	1.05522
34396	1.00296			19265	1.05499
41754	1.00171			33422	1.05472
36808	1.00154			18374	1.05391
1899	1.00136			15122	1.05256
15990	1.00057			41494	1.05235
48434	1.00048			52438	1.05093
47788	1.00043			32457	1.05074
48258	1.00009			48001	1.04996
46621	1.00004			34409	1.04972
37196	0.999914			36776	1.04726
46709	0.999465			34093	1.04634
47013	0.999403			15720	1.04618
37210	0.999317			52449	1.04576
34428	0.999261			22842	1.04556
19258	0.999028			52281	1.045
48425	0.998996			17945	1.04483
53260	0.998767			40475	1.04411
1670	0.998046			46960	1.04274
1651	0.998028			46223	1.04195
35186	0.997895			15685	1.04004
43249	0.997709			15716	1.03741
36746	0.997502			47905	1.03716
37202	0.997227			46165	1.03639
47154	0.997198			34397	1.03593
19324	0.99718			46488	1.03523
46602	0.99703			35130	1.03397
1605	0.996906			44621	1.03299
52446	0.996608			37445	1.03224
46490	0.99632			32586	1.0322
33946	0.996174			46316	1.03047
34035	0.995871			47342	1.02981
49557	0.995543			33961	1.02864
46603	0.995498			53013	1.02666
1642	0.994905			46466	1.02604
46610	0.994799			35160	1.02486
47687	0.99417			41754	1.02416
32562	0.99255			47788	1.0238
52690	0.992171			1299	1.02312
33973	0.99176			47006	1.02303
2137	0.991511			52866	1.02263
39379	0.991216			40469	1.02207
52608	0.990927			1125	1.02197
35320	0.990896			15990	1.02168
35675	0.990065			27447	1.02141
32506	0.989706			18467	1.0211
52452	0.989601			52477	1.02071
35322	0.989513			48715	1.01996
39837	0.989398			46687	1.01896
15749	0.989254			20694	1.01832
46266	0.989091			34395	1.01825
46295	0.988656			1336	1.01801
17805	0.987237			1549	1.01751
34437	0.986375			39271	1.01638
606	0.986076			1649	1.01622
42449	0.984788			48258	1.01608
46261	0.984179			52478	1.01596
35172	0.983772			48255	1.01586
52636	0.983356			15140	1.01581
35678	0.982912			19503	1.01551
18281	0.982534			36752	1.01453
32425	0.981735			54979	1.01437
46608	0.980577			36602	1.01395
32553	0.980495			53026	1.01319
48493	0.980398			59	1.01313
54805	0.980196			46701	1.01207
46363	0.979883			46601	1.01206
48448	0.978406			33936	1.0116
32980	0.977184			27513	1.0112
46390	0.976746			32397	1.01092
52944	0.975911			1769	1.01011
15705	0.974617			2734	1.00923
46645	0.974565			1417	1.00915
53180	0.974378			54885	1.00833
46914	0.974059			46493	1.00604
20699	0.97334			52461	1.00595
46646	0.972965			34534	1.00529
35132	0.970956			569	1.00402
1806	0.970385			34401	1.00327
63	0.970003			18394	1.00197
31591	0.968336			22138	1.00032
39732	0.96731			53223	1.0001
43802	0.966097			1365	0.999866
42574	0.965901			32377	0.999764
32350	0.965059			528	0.999735
47917	0.964707			53	0.998372
38637	0.964657			1585	0.997697
605	0.964104			46966	0.997459
42002	0.963117			47153	0.995896
37478	0.963048			46390	0.994706
47971	0.962511			46512	0.994515
46486	0.961333			55	0.994462
58	0.960453			33934	0.994341
52437	0.960447			34400	0.994044
46690	0.960105			34214	0.99351
48428	0.959716			52605	0.993062
54877	0.95948			36747	0.991195
46595	0.958119			37209	0.989701
46632	0.95787			46665	0.988937
531	0.957446			1107	0.987943
52792	0.955858			52464	0.986437
34393	0.95583			48441	0.986222
45951	0.95568			53230	0.985894
33950	0.955569			48047	0.985662
37496	0.955118			46613	0.984429
53224	0.954885			46602	0.983783
32198	0.954453			46511	0.983712
1437	0.953126			46646	0.980566
52673	0.952755			35320	0.980034
52475	0.952679			35107	0.979971
594	0.952625			56	0.979013
36594	0.952564			32417	0.978822
46516	0.952508			3141	0.978533
1712	0.951639			52483	0.977535
32388	0.951591			46603	0.977225
37211	0.950908			18497	0.977176
42109	0.950064			35322	0.977002
46325	0.949457			18280	0.975936
33968	0.947662			32492	0.975429
37097	0.947296			47011	0.974804
48351	0.947206			18335	0.974502
39600	0.946354			47687	0.972236
37186	0.946164			43761	0.971457
33943	0.943773			47886	0.971109
47993	0.942611			53260	0.971108
46657	0.942002			590	0.969016
52689	0.941911			32391	0.968662
49592	0.941574			58	0.967626
22132	0.941207			46608	0.967156
53127	0.941173			47154	0.966433
46225	0.940882			42574	0.96594
18392	0.940874			32418	0.964747
21025	0.94027			47403	0.964708
33009	0.938737			32562	0.961976
33949	0.938412			19324	0.961673
1302	0.937146			42446	0.960914
12261	0.93677			49557	0.959373
1868	0.936242			32578	0.958217
53263	0.935344			2829	0.957971
32398	0.933546			34035	0.955963
39831	0.93345			35186	0.954402
2761	0.932789			52608	0.953214
46111	0.932258			46295	0.952812
44664	0.930698			37443	0.951963
567	0.930338			52944	0.949861
37207	0.927925			35675	0.949787
33983	0.926776			46384	0.948607
49463	0.926737			32342	0.947353
513	0.925911			39379	0.947274
1648	0.923458			18281	0.946651
46623	0.923371			46595	0.946524
34424	0.922956			40730	0.946354
35137	0.922738			46690	0.945911
1515	0.922296			48490	0.944995
27672	0.921742			33973	0.944836
35669	0.921032			34437	0.944582
46673	0.920352			46363	0.944423
48698	0.920068			34428	0.943701
53261	0.919235			46294	0.942942
15677	0.91524			15753	0.94173
33953	0.914826			35157	0.941326
32619	0.914112			32553	0.940834
42092	0.910919			52452	0.940201
48491	0.908988			46490	0.940193
47112	0.907417			37431	0.940034
1604	0.899995			18477	0.939626
42489	0.895202			48493	0.939546
46594	0.894653			52447	0.938431
15650	0.893124			1670	0.936877
40406	0.888173			52437	0.936788
1516	0.886981			52470	0.936188
52865	0.886015			48841	0.935994
12017	0.881973			52533	0.935373
48407	0.879082			52473	0.934268
33132	0.87781			32506	0.934097
2125	0.877499			46645	0.933627
52682	0.875021			46986	0.932972
20675	0.874794			44664	0.93016
smoking	0.870153			31591	0.929829
47929	0.866823			48782	0.929465
32390	0.863646			43231	0.929345
1645	0.863055			37076	0.927764
1512	0.862146			605	0.925429
ethnic	0.859333			37211	0.925209
46596	0.827324			35132	0.925103
1124	0.823142			46914	0.924156
36098	0.820968			46709	0.921851
				33950	0.921237
				52431	0.920735
				35172	0.919005
				48425	0.918683
				15749	0.917857
				1806	0.917235
				19258	0.916688
				20699	0.916282
				36594	0.913838
				2137	0.913287
				1587	0.912788
				46261	0.912332
				1651	0.91212
				43249	0.911177
				37478	0.910305
				32980	0.90998
				513	0.909234
				46111	0.909063
				48580	0.90815
				40703	0.907584
				48448	0.906902
				52690	0.906276
				53231	0.90353
				52792	0.90175
				21025	0.901712
				42449	0.901575
				15506	0.901353
				54877	0.900243
				47971	0.898725
				1712	0.898657
				38637	0.897431
				45413	0.896816
				32388	0.896348
				46225	0.894477
				17805	0.893287
				52446	0.8926
				43802	0.89215
				606	0.891762
				37207	0.891282
				35678	0.891052
				45951	0.890748
				42002	0.889644
				27672	0.888854
				54805	0.887552
				53180	0.886456
				36746	0.885538
				46486	0.88245
				37496	0.879952
				1642	0.877764
				53127	0.872756
				37186	0.8725
				37097	0.87236
				47690	0.871937
				47993	0.871233
				63	0.869802
				48698	0.8698
				33968	0.868601
				33943	0.867632
				49463	0.866741
				32398	0.863776
				39732	0.863431
				32350	0.863039
				32619	0.862757
				46657	0.861342
				35127	0.861058
				34424	0.860258
				37196	0.859718
				52673	0.856235
				42109	0.856079
				48428	0.85602
				48491	0.854553
				1302	0.854455
				53261	0.853132
				34393	0.85266
				531	0.852574
				46632	0.850761
				33949	0.85012
				39600	0.846722
				18392	0.846359
				52689	0.846225
				47112	0.840608
				46623	0.839098
				567	0.838471
				35137	0.837585
				2761	0.837077
				52475	0.836116
				1648	0.835479
				1437	0.833915
				39831	0.833055
				53224	0.832158
				46516	0.830533
				35669	0.827823
				15705	0.82764
				594	0.826387
				1515	0.825387
				33983	0.825362
				46325	0.824765
				1868	0.822615
				33009	0.819899
				53263	0.819011
				47917	0.8186
				12017	0.810897
				32198	0.806921
				1604	0.806278
				12261	0.805898
				49592	0.805537
				15677	0.8043
				48351	0.801866
				22132	0.795383
				46673	0.793674
				20675	0.789243
				46594	0.788826
				15650	0.785305
				42489	0.78447
				42092	0.779884
				47929	0.774728
				33953	0.77318
				52682	0.76717
				32390	0.754607
				33132	0.747344
				1645	0.745218
				48407	0.743823
				40406	0.74051
				2125	0.733048
				1516	0.72292
				52865	0.722226
				46596	0.704658
				1512	0.698768
				1124	0.652123
				36098	0.638774

## Sheet: S9 - SGA retained preds
Predictor_combined	Coef	Predictor_risk factor	Coef	Predictor_metabolite	Coef
46623	1.20347	ethnic	1.6928	46623	1.25617
46486	1.12431	smoking	1.19528	42489	1.13807
42489	1.11618	age	1.08474	46486	1.12412
1444	1.09828	bmi	0.850929	37482	1.10471
ethnic	1.09012	parity	0.723693	1444	1.09598
32391	1.07152			35665	1.07512
37482	1.06807			39270	1.07505
45968	1.06689			45968	1.05856
39270	1.06527			32391	1.05769
35665	1.05871			42381	1.0573
42002	1.05407			42002	1.05497
42381	1.04669			43249	1.04403
43249	1.04522			48001	1.04064
33950	1.03292			46595	1.03866
43761	1.0327			36850	1.0381
37445	1.02784			37445	1.03756
36850	1.02626			33950	1.02203
2829	1.02621			1559	1.01961
48001	1.02535			43761	1.01921
46595	1.02488			49592	1.01734
1559	1.02268			46695	1.0136
52474	1.01433			2829	1.01324
54885	1.01123			1587	1.01297
48187	1.01083			48187	1.01288
1107	1.01036			52474	1.00912
46695	1.00921			36594	1.00911
34401	1.009			46225	1.00909
15745	1.00819			46690	1.00824
46662	1.00713			43258	1.00738
43258	1.00635			34401	1.00629
36594	1.00633			34214	1.00564
34214	1.00548			1107	1.00526
54805	1.00512			47955	1.00398
1587	1.00426			15745	1.00393
40406	1.00366			54885	1.00358
20675	1.00253			54805	1.00236
1584	1.00131			40406	1.00051
47905	1.00008			20675	1.00006
46607	0.999979			32328	0.999771
52434	0.999664			52434	0.9994
1643	0.998533			2734	0.999149
46428	0.995844			1493	0.999058
36754	0.995532			47403	0.998107
1493	0.995048			27665	0.997808
15778	0.993312			55072	0.995654
42448	0.992196			46428	0.9945
47403	0.99165			33364	0.988664
33935	0.988919			15778	0.988549
55072	0.98547			36754	0.986185
46488	0.985385			33935	0.982528
54923	0.965224			52690	0.975093
21294	0.963446			42448	0.974537
43847	0.962542			46488	0.973116
27719	0.960861			21294	0.971508
15705	0.954589			52661	0.966321
52661	0.948753			54923	0.960195
37187	0.934117			27719	0.959484
59	0.933451			43847	0.954258
35637	0.906341			15705	0.953118
37183	0.899619			37187	0.940481
bmi	0.897397			59	0.93865
parity	0.880637			35637	0.903401
37182	0.85024			37183	0.895383
38125	0.826509			37182	0.847604
1284	0.793182			38125	0.846263
				1284	0.784178

## Sheet: S10 - sPTB retained preds
Predictor_combined	Coef	Predictor_risk factor	Coef	Predictor_metabolite	Coef
42382	5.73918	bmi	0.831575	42382	2.32308
47690	3.15376	age	0.997895	47690	1.78982
54979	2.66382	parity	0.886728	15730	1.76193
34093	2.62503	ethnic	0.976133	15650	1.69474
15650	2.45539			34093	1.67393
53262	2.4044			27710	1.64139
27710	2.38309			46595	1.62456
35159	2.33786			53262	1.59579
15730	2.27964			46685	1.59188
1498	2.19877			1498	1.59031
53013	2.17825			40730	1.57696
32586	2.1472			38116	1.55484
34534	2.08834			35159	1.54872
46685	2.07993			42109	1.54538
38116	2.07593			54979	1.52788
49688	2.05914			53013	1.50227
40730	2.05879			32586	1.47349
46595	2.05144			17747	1.46685
1648	1.99695			22206	1.45612
37184	1.87751			37184	1.44945
46172	1.77104			37187	1.43429
49704	1.76899			49688	1.42936
1670	1.76731			46172	1.4254
22206	1.74248			49704	1.39786
52710	1.73099			43400	1.39631
43802	1.72601			52603	1.38651
46646	1.70432			47437	1.3841
42109	1.70394			1648	1.38203
18245	1.69252			34534	1.37445
37431	1.69006			1559	1.37208
36738	1.68743			43802	1.36787
33442	1.68086			2730	1.36289
1669	1.68053			48047	1.34995
590	1.61259			42381	1.34552
43400	1.6072			35527	1.3409
36103	1.59465			1670	1.33851
37183	1.58245			43488	1.33646
37506	1.57994			36738	1.33216
17747	1.56254			513	1.31932
37187	1.55779			52710	1.31929
42381	1.5571			37445	1.31827
46539	1.53657			46539	1.31824
32377	1.53174			46646	1.31716
33935	1.50884			36752	1.31123
37445	1.50412			48182	1.30966
46490	1.49356			33935	1.30719
47437	1.46813			52697	1.30711
39600	1.45531			37183	1.30609
2730	1.45289			590	1.30481
48182	1.4401			47971	1.30089
40708	1.4321			46701	1.30033
52603	1.42866			18245	1.29538
1559	1.41598			46607	1.294
48047	1.408			594	1.29136
47788	1.40547			34445	1.29031
32397	1.39436			1645	1.28852
47971	1.38976			3141	1.28723
46607	1.38848			37506	1.28638
53174	1.38329			32412	1.28616
54805	1.37766			1669	1.28011
27731	1.37097			37431	1.27808
35107	1.36319			39379	1.27759
46977	1.36275			40708	1.27732
22036	1.35404			46601	1.27731
59	1.33951			18281	1.27218
34393	1.33269			54695	1.27142
46701	1.32844			47417	1.26256
39379	1.32729			39837	1.25912
43488	1.32519			32397	1.25612
1645	1.32328			27731	1.25401
52697	1.31806			22036	1.25347
1549	1.30701			1552	1.25157
1418	1.30289			3147	1.25091
18281	1.30058			1549	1.25001
42463	1.29649			46283	1.23698
3147	1.29526			46490	1.23571
566	1.29257			1638	1.23242
46283	1.27938			41220	1.23192
15765	1.27355			27738	1.23125
49515	1.25975			52614	1.23021
47417	1.25956			46511	1.22281
45951	1.25712			32350	1.22195
46601	1.24776			46266	1.22188
18392	1.24752			1584	1.22105
46511	1.23569			39600	1.21524
52614	1.23461			33009	1.21297
20676	1.22419			17945	1.20704
52611	1.22415			32506	1.20651
48460	1.22331			57	1.20389
513	1.21478			36103	1.20381
39837	1.20644			15765	1.20306
45404	1.20287			32377	1.20017
46266	1.20241			45951	1.19948
52865	1.20079			54805	1.1982
15679	1.1987			52867	1.19648
54955	1.19479			34393	1.19497
22132	1.18988			53174	1.19194
33934	1.1876			59	1.19132
1552	1.18715			42002	1.19037
48715	1.18352			33442	1.18721
1769	1.18171			32415	1.18531
42002	1.17898			37186	1.18522
35527	1.17503			35107	1.18319
54956	1.17491			1899	1.18092
36752	1.17437			52467	1.17977
47112	1.17138			54956	1.17949
1643	1.16962			1769	1.17844
3141	1.1653			52611	1.17819
48195	1.16358			566	1.1772
32350	1.15559			43231	1.17309
52452	1.15484			46977	1.17234
43231	1.15449			1303	1.17211
32412	1.14824			46398	1.17207
34409	1.14639			49681	1.17187
22176	1.13855			42989	1.17173
46398	1.13749			52616	1.17086
1604	1.13645			33230	1.17027
594	1.13479			34409	1.16939
46428	1.1327			1516	1.16932
36754	1.12459			47006	1.16863
52467	1.1235			46384	1.16487
42989	1.11689			45404	1.16065
46665	1.11549			48715	1.15756
1516	1.11524			46592	1.1566
1584	1.11346			1643	1.15407
32506	1.10902			1418	1.15398
41220	1.10328			42463	1.15384
46666	1.09859			52025	1.15312
54841	1.093			52977	1.15043
52025	1.08444			15679	1.14953
43847	1.08387			1604	1.14819
48407	1.08331			46488	1.14812
49681	1.07537			31591	1.14758
35628	1.07509			47788	1.14638
2761	1.07415			18369	1.14537
52450	1.07338			46666	1.1437
32415	1.07295			34428	1.14161
52867	1.06172			46515	1.13723
46146	1.06123			46146	1.13696
3127	1.05955			20676	1.13595
1567	1.05607			48009	1.13371
17945	1.04581			38637	1.12645
33009	1.04171			34399	1.12551
36776	1.03839			34389	1.12468
46384	1.03744			44877	1.12299
1899	1.03737			18335	1.12284
1651	1.03671			22176	1.12257
5086	1.03667			53224	1.12254
15140	1.03548			44526	1.12227
42448	1.03487			54841	1.12
52792	1.0344			46548	1.11995
46592	1.02939			38178	1.11905
36099	1.02819			2829	1.11745
37186	1.02689			32388	1.1174
52473	1.02507			1356	1.11706
49557	1.02381			1600	1.11643
1125	1.02309			33961	1.11565
34399	1.02243			3127	1.11546
1444	1.022			15677	1.11454
57	1.01865			36754	1.11438
53224	1.01735			32346	1.11405
46259	1.01599			36099	1.11279
1591	1.00813			54955	1.11244
46596	1.00651			33934	1.1112
34445	1.00073			49469	1.10832
1644	0.999738			52865	1.1082
32342	0.995463			49557	1.10673
37432	0.994415			52987	1.10565
396	0.99428			43847	1.10534
49521	0.993902			52473	1.10505
15745	0.991968			31938	1.10472
46690	0.987542			34437	1.10411
46687	0.987062			2137	1.10398
35137	0.986064			46144	1.10366
46709	0.982688			567	1.10358
15685	0.979569			52433	1.10122
19324	0.965765			2761	1.1006
35127	0.962237			1591	1.10058
21294	0.961343			46428	1.10042
46683	0.957124			48490	1.10006
46966	0.955882			5086	1.09753
52690	0.955804			46673	1.09575
46636	0.954692			47013	1.09494
48001	0.954124			53127	1.09445
21025	0.952048			35628	1.09286
33140	0.948414			1493	1.09234
1572	0.946563			46390	1.09106
46455	0.946191			47112	1.09102
32418	0.945865			47872	1.0908
606	0.945687			52452	1.0906
52464	0.939003			49515	1.09027
18374	0.936434			52450	1.08779
45413	0.93001			36095	1.08753
32398	0.925077			48195	1.08667
42446	0.923586			52446	1.08531
1494	0.922982			52682	1.08448
47955	0.922708			63	1.08271
48493	0.922274			1605	1.08244
20675	0.918776			48460	1.08012
48408	0.913863			47804	1.07721
35322	0.911928			52792	1.07711
12261	0.911446			37203	1.07662
48698	0.911278			36600	1.07639
18280	0.909245			53	1.07406
48763	0.908791			35320	1.07182
48441	0.907411			48407	1.07028
49617	0.904966			46225	1.06835
ethnic	0.904701			46621	1.06807
52466	0.904113			46665	1.06795
35637	0.902424			34384	1.06718
52478	0.901241			32553	1.06689
19258	0.89681			42448	1.06618
32390	0.893184			1437	1.06546
528	0.884577			46914	1.06532
1564	0.884023			46957	1.06525
48433	0.874415			46486	1.06465
48885	0.869583			52669	1.06445
21184	0.869372			1417	1.06388
52533	0.856641			2734	1.0631
22185	0.855483			18368	1.06191
33983	0.852556			53254	1.06004
32401	0.852057			47403	1.05926
45095	0.849985			46700	1.05897
27719	0.849286			43266	1.05795
601	0.847453			1651	1.05559
46512	0.842732			48762	1.05447
37459	0.840007			37482	1.05366
48428	0.837971			1124	1.05354
42370	0.836324			41494	1.05242
42092	0.835872			18349	1.05218
48187	0.832583			34401	1.05214
40406	0.82382			33971	1.05144
33959	0.822879			39609	1.0509
46142	0.817762			35436	1.04937
32452	0.815898			18392	1.04925
48081	0.815635			46596	1.04784
32492	0.815237			1125	1.04739
49637	0.813597			39592	1.04663
46994	0.808951			52438	1.04384
44878	0.808129			1301	1.04379
52604	0.797583			55	1.04268
46510	0.796326			12017	1.04081
33132	0.794741			43829	1.0408
46623	0.790152			15140	1.04064
1868	0.787504			33972	1.04037
33943	0.783863			54	1.04022
52436	0.781097			15720	1.03932
18497	0.778483			45970	1.0386
54885	0.777947			38768	1.03617
54907	0.774425			52716	1.03603
47886	0.770733			18474	1.03556
52437	0.769159			32562	1.0355
53157	0.769141			54877	1.03454
52636	0.76871			46594	1.03413
47905	0.767487			37496	1.03376
35651	0.767316			1587	1.03361
52281	0.766406			22132	1.02958
52462	0.756983			53195	1.02911
485	0.756652			46603	1.02872
44664	0.753826			52474	1.02825
46657	0.75053			52689	1.02704
56	0.749484			35669	1.02676
36808	0.745211			35114	1.02629
22130	0.744534			53223	1.02606
46602	0.732553			15122	1.02448
46111	0.727907			40703	1.02408
smoking	0.723317			46460	1.02406
33422	0.721133			46259	1.02401
53267	0.717439			52870	1.0238
38102	0.70829			1585	1.02039
48080	0.705202			47929	1.02037
48153	0.69492			34396	1.01736
46970	0.688629			1567	1.01676
15716	0.688403			554	1.0166
1566	0.687896			32198	1.01405
38276	0.686083			47917	1.01379
52944	0.671747			12129	1.01369
32489	0.670846			15681	1.01353
32620	0.668767			44872	1.0112
46364	0.667985			38296	1.0107
46972	0.664149			46610	1.01013
37181	0.663763			48429	1.00975
35136	0.66179			43239	1.00926
605	0.650129			48255	1.00776
1505	0.642421			1284	1.00737
43249	0.637016			32197	1.00523
46294	0.623789			47687	1.00503
46632	0.620643			37478	1.00463
35126	0.616735			36747	1.00434
47101	0.616284			53180	1.00397
35665	0.613771			19263	1.00179
52713	0.612749			46973	1.00094
20699	0.608261			48448	1.0002
15990	0.605796			47784	0.999977
1512	0.604777			1444	0.999779
37529	0.602275			46517	0.999211
46640	0.594597			37182	0.998636
43258	0.592188			37432	0.998575
35172	0.587586			46636	0.997752
46318	0.585105			32425	0.997485
53010	0.581301			47011	0.995587
46624	0.581166			48001	0.995529
46466	0.567846			46645	0.995133
46674	0.564453			42449	0.995056
53230	0.558666			37076	0.994239
46681	0.557312			48425	0.994125
parity	0.551423			35137	0.993548
52974	0.54679			44621	0.992164
1649	0.543046			37202	0.991734
1589	0.535141			41754	0.990847
33441	0.524416			19265	0.990669
32417	0.520721			37190	0.989634
18394	0.507335			52504	0.988475
2132	0.501357			1118	0.988115
55072	0.491893			33946	0.987425
38125	0.466888			53260	0.986926
37174	0.465271			52483	0.986546
15705	0.461909			46662	0.984902
52234	0.460297			52677	0.984468
37200	0.453031			39831	0.984234
30460	0.414003			37455	0.983955
20693	0.405482			46611	0.9836
40475	0.394504			27447	0.982907
31787	0.357243			46997	0.98237
47154	0.334461			34395	0.981544
35130	0.330928			35253	0.979549
36746	0.328227			46620	0.979272
36746	0.328227			46223	0.977632
				35305	0.977474
				46115	0.977471
				33013	0.977313
				32445	0.977156
				1110	0.97491
				44681	0.973132
				46409	0.97304
				33949	0.972159
				1365	0.971714
				52983	0.971358
				46710	0.97103
				43343	0.970686
				32504	0.969928
				32619	0.967821
				527	0.967645
				48394	0.967291
				34390	0.964001
				38271	0.963817
				32578	0.963373
				48076	0.963319
				18477	0.963115
				47671	0.96299
				27672	0.962192
				36850	0.96193
				32418	0.961413
				18494	0.961075
				47108	0.960945
				20694	0.960453
				1336	0.960167
				396	0.959683
				47993	0.958232
				53097	0.958164
				36098	0.9573
				33973	0.957227
				39732	0.956584
				46687	0.955904
				52975	0.955527
				34407	0.954601
				1508	0.953982
				33953	0.953083
				22842	0.952987
				35127	0.952163
				46627	0.951102
				32457	0.950705
				40469	0.950003
				46707	0.949715
				49592	0.94944
				42420	0.948763
				46417	0.948216
				52477	0.947865
				46960	0.947818
				48763	0.94574
				38170	0.944181
				52449	0.943707
				47790	0.943262
				48433	0.942318
				45413	0.939661
				46709	0.938264
				1712	0.938157
				48187	0.936055
				1302	0.934527
				56	0.934472
				52468	0.932736
				34400	0.928419
				15676	0.928228
				33939	0.92794
				33969	0.927407
				42459	0.927223
				35631	0.926908
				1121	0.924785
				35678	0.922129
				21151	0.922004
				443	0.921463
				52464	0.921014
				34424	0.920862
				46347	0.920792
				46325	0.92022
				32390	0.919857
				53026	0.919443
				52605	0.917664
				15745	0.913271
				46363	0.912577
				48580	0.912235
				42398	0.911954
				46510	0.911655
				46507	0.910996
				15753	0.909755
				49463	0.908954
				2342	0.908821
				33140	0.908011
				46455	0.907816
				32405	0.906107
				40499	0.905445
				19324	0.904583
				52925	0.903808
				52466	0.903386
				52661	0.902996
				46608	0.902306
				33950	0.901697
				47301	0.901044
				35186	0.898035
				18476	0.897276
				37097	0.896278
				15500	0.896173
				33983	0.894655
				47342	0.892987
				531	0.892763
				21025	0.891293
				52435	0.889718
				1561	0.888619
				46690	0.887619
				49521	0.887278
				48408	0.880589
				47642	0.879707
				46966	0.87914
				33943	0.878884
				27513	0.877445
				1361	0.87721
				46142	0.876528
				35160	0.872667
				46512	0.869188
				46672	0.868955
				49637	0.867829
				22185	0.867644
				46683	0.866873
				46633	0.866372
				32342	0.865355
				20675	0.864011
				52636	0.863323
				35157	0.861546
				52437	0.860537
				35322	0.860215
				1494	0.85993
				48698	0.859796
				36594	0.858985
				32398	0.858057
				52944	0.85716
				1564	0.855648
				37210	0.851996
				32452	0.850711
				31555	0.84834
				15685	0.847074
				32599	0.846771
				32489	0.846645
				46466	0.846056
				53231	0.845875
				21294	0.8456
				37459	0.844094
				52690	0.843656
				15443	0.841996
				46623	0.841857
				45095	0.840693
				33959	0.839439
				12261	0.837261
				52462	0.836447
				606	0.836224
				47905	0.835235
				52478	0.834713
				48491	0.834547
				49617	0.833923
				37529	0.833847
				32391	0.832106
				22137	0.831771
				53157	0.830925
				32620	0.829818
				35637	0.828924
				48441	0.825357
				48428	0.825153
				33132	0.821234
				528	0.818867
				1868	0.81741
				46970	0.81685
				46602	0.815056
				601	0.809292
				18374	0.807694
				47101	0.807435
				18497	0.807009
				44878	0.80598
				46657	0.804436
				48493	0.803944
				27719	0.803709
				52604	0.803339
				46994	0.80307
				1572	0.802392
				485	0.799069
				33422	0.798914
				46111	0.794275
				52436	0.793333
				40406	0.793096
				42370	0.791203
				53230	0.791107
				48885	0.790474
				35126	0.788399
				42092	0.786696
				35651	0.785867
				35136	0.785109
				18280	0.781611
				38276	0.781234
				47886	0.781184
				1505	0.781183
				32492	0.777862
				52533	0.774752
				21184	0.774511
				42446	0.769806
				605	0.766411
				38102	0.765265
				44664	0.763093
				53267	0.759619
				48081	0.758718
				46364	0.758517
				15990	0.758265
				43249	0.756735
				32401	0.755676
				36808	0.754336
				46632	0.753636
				46294	0.752131
				46640	0.751803
				35665	0.751482
				53010	0.750251
				22130	0.748184
				37181	0.748147
				54907	0.74808
				46972	0.747465
				52281	0.747279
				46674	0.746544
				54885	0.745576
				48080	0.73931
				48153	0.738882
				55072	0.732093
				52974	0.731142
				1566	0.7305
				46681	0.72316
				18394	0.722558
				20699	0.71724
				46624	0.716618
				19258	0.714968
				46318	0.713102
				1512	0.70596
				1589	0.705381
				15716	0.695212
				38125	0.691348
				33441	0.689069
				37200	0.686152
				20693	0.686109
				1649	0.679969
				32417	0.677796
				43258	0.668122
				52713	0.667565
				35172	0.663197
				2132	0.646658
				47154	0.64378
				52234	0.639796
				35130	0.634897
				15705	0.622986
				30460	0.614029
				40475	0.60774
				37174	0.604354
				31787	0.577771
				36746	0.544955

[truncated: 2 more sheets: S11 - PRD retained preds, S12 - BiB All PTB]
